# Supplementary material for: A dataset of tissue-specific gene expression dynamics during seed development in Brassica
Source: Sci Data. 2025 May 16;12:800. doi: 10.1038/s41597-025-05082-w (PMC12084592; doi:10.1038/s41597-025-05082-w)
Supplement: Supplementary file 1 — Supplemental Table 1 [file 41597_2025_5082_MOESM1_ESM.xlsx]

## Sheet: Sheet1
Species	Accession	Tissue	Time point	Replicate	Sample name	FASTQ file prefix
Brassica napus	Express 617	Embryo	Heart stage	1	EX_EM_1H_1	ExpH1_1
Brassica napus	Express 617	Embryo	Heart stage	2	EX_EM_1H_2	Exp_H1_2
Brassica napus	Express 617	Embryo	Heart stage	3	EX_EM_1H_3	Exp_H1_4
Brassica napus	Express 617	Embryo	Torpedo stage	1	EX_EM_2T_1	ExpT2_1
Brassica napus	Express 617	Embryo	Torpedo stage	2	EX_EM_2T_2	Exp_T2_2
Brassica napus	Express 617	Embryo	Torpedo stage	3	EX_EM_2T_3	Exp_T2_4
Brassica napus	Express 617	Embryo	Green stage	1	EX_EM_3G_1	ExpG3_1
Brassica napus	Express 617	Embryo	Green stage	2	EX_EM_3G_2	ExpG3_2
Brassica napus	Express 617	Embryo	Green stage	3	EX_EM_3G_3	ExpG3_3
Brassica napus	Express 617	Embryo	Mature (not fully dry) stage	1	EX_EM_4M_1	ExpM4_1
Brassica napus	Express 617	Embryo	Mature (not fully dry) stage	2	EX_EM_4M_2	ExpM4_2
Brassica napus	Express 617	Embryo	Mature (not fully dry) stage	3	EX_EM_4M_3	ExpM4_3
Brassica napus	Express 617	Endosperm	Heart stage	1	EX_EN_1H_1	ExpE1_1
Brassica napus	Express 617	Endosperm	Heart stage	2	EX_EN_1H_2	ExpE1_2
Brassica napus	Express 617	Endosperm	Heart stage	3	EX_EN_1H_3	Exp_E1_4
Brassica napus	Express 617	Endosperm	Torpedo stage	1	EX_EN_2T_1	ExpE2_1
Brassica napus	Express 617	Endosperm	Torpedo stage	2	EX_EN_2T_2	ExpE2_2
Brassica napus	Express 617	Endosperm	Torpedo stage	3	EX_EN_2T_3	Exp_E2_4
Brassica napus	Express 617	Endosperm	Green stage	1	EX_EN_3G_1	ExpE3_1
Brassica napus	Express 617	Endosperm	Green stage	2	EX_EN_3G_2	Exp_E3_2
Brassica napus	Express 617	Endosperm	Green stage	3	EX_EN_3G_3	Exp_E3_3
Brassica napus	Express 617	Gynoecia wall	Pre-fertilisation (24 hours before anthesis)	1	EX_GW_PF_1	ExpGW_1
Brassica napus	Express 617	Gynoecia wall	Pre-fertilisation (24 hours before anthesis)	2	EX_GW_PF_2	ExpGW_2
Brassica napus	Express 617	Gynoecia wall	Pre-fertilisation (24 hours before anthesis)	3	EX_GW_PF_3	ExpGW_3
Brassica napus	Express 617	Ovules	Pre-fertilisation (24 hours before anthesis)	1	EX_OV_PF_1	ExpOV_1
Brassica napus	Express 617	Ovules	Pre-fertilisation (24 hours before anthesis)	2	EX_OV_PF_2	ExpOV_2
Brassica napus	Express 617	Ovules	Pre-fertilisation (24 hours before anthesis)	3	EX_OV_PF_3	ExpOV_3
Brassica napus	Express 617	Seed coat	Heart stage	1	EX_SC_1H_1	ExpSC1_1
Brassica napus	Express 617	Seed coat	Heart stage	2	EX_SC_1H_2	Exp_SC1_2
Brassica napus	Express 617	Seed coat	Heart stage	3	EX_SC_1H_3	Exp_SC1_4
Brassica napus	Express 617	Seed coat	Torpedo stage	1	EX_SC_2T_1	ExpSC2_1
Brassica napus	Express 617	Seed coat	Torpedo stage	2	EX_SC_2T_2	Exp_SC2_2
Brassica napus	Express 617	Seed coat	Torpedo stage	3	EX_SC_2T_3	Exp_SC2_4
Brassica napus	Express 617	Seed coat	Green stage	1	EX_SC_3G_1	ExpSC3_1
Brassica napus	Express 617	Seed coat	Green stage	2	EX_SC_3G_2	Exp_SC3_2
Brassica napus	Express 617	Seed coat	Green stage	3	EX_SC_3G_3	Exp_SC3_3
Brassica napus	Express 617	Seed coat	Mature (not fully dry) stage	1	EX_SC_4M_1	Exp_SCM_1
Brassica napus	Express 617	Seed coat	Mature (not fully dry) stage	2	EX_SC_4M_2	Exp_SCM_2
Brassica napus	Express 617	Seed coat	Mature (not fully dry) stage	3	EX_SC_4M_3	Exp_SCM_3
Brassica napus	Express 617	Silique wall	Green stage	1	EX_SW_3G_1	ExpSW3_1
Brassica napus	Express 617	Silique wall	Green stage	2	EX_SW_3G_2	ExpSW3_2
Brassica napus	Express 617	Silique wall	Green stage	3	EX_SW_3G_3	ExpSW3_3
Brassica napus	Express 617	Apex	Day 21	1	EX_apex_21_R_1	Expap_1
Brassica napus	Express 617	Apex	Day 21	2	EX_apex_21_R_2	Expap_2
Brassica napus	Express 617	Apex	Day 21	3	EX_apex_21_R_3	Expap_3
Brassica napus	Express 617	Leaf	Day 21	1	EX_leaf_21_R_1	Expleaf_1
Brassica napus	Express 617	Leaf	Day 21	2	EX_leaf_21_R_2	Expleaf_2
Brassica napus	Express 617	Leaf	Day 21	3	EX_leaf_21_R_3	Expleaf_3
Brassica napus	Ragged Jack	Embryo	Heart stage	1	RJ_EM_1H_1	RJH1_1
Brassica napus	Ragged Jack	Embryo	Heart stage	2	RJ_EM_1H_2	RJ_H1_2
Brassica napus	Ragged Jack	Embryo	Heart stage	3	RJ_EM_1H_3	RJ_H1_3
Brassica napus	Ragged Jack	Embryo	Torpedo stage	1	RJ_EM_2T_1	RJ_T2_1
Brassica napus	Ragged Jack	Embryo	Torpedo stage	2	RJ_EM_2T_2	RJT2_2
Brassica napus	Ragged Jack	Embryo	Torpedo stage	3	RJ_EM_2T_3	RJ_T2_3
Brassica napus	Ragged Jack	Embryo	Green stage	1	RJ_EM_3G_1	RJG3_1
Brassica napus	Ragged Jack	Embryo	Green stage	2	RJ_EM_3G_2	RJG3_2
Brassica napus	Ragged Jack	Embryo	Green stage	3	RJ_EM_3G_3	RJG3_3
Brassica napus	Ragged Jack	Embryo	Mature (not fully dry) stage	1	RJ_EM_4M_1	RJM4_1
Brassica napus	Ragged Jack	Embryo	Mature (not fully dry) stage	2	RJ_EM_4M_2	RJM4_2
Brassica napus	Ragged Jack	Embryo	Mature (not fully dry) stage	3	RJ_EM_4M_3	RJM4_3
Brassica napus	Ragged Jack	Endosperm	Heart stage	1	RJ_EN_1H_1	RJE1_1
Brassica napus	Ragged Jack	Endosperm	Heart stage	2	RJ_EN_1H_2	RJE1_2
Brassica napus	Ragged Jack	Endosperm	Heart stage	3	RJ_EN_1H_3	RJ_E1_3
Brassica napus	Ragged Jack	Endosperm	Torpedo stage	1	RJ_EN_2T_1	RJ_E2_1
Brassica napus	Ragged Jack	Endosperm	Torpedo stage	2	RJ_EN_2T_2	RJE2_2
Brassica napus	Ragged Jack	Endosperm	Torpedo stage	3	RJ_EN_2T_3	RJ_E2_3
Brassica napus	Ragged Jack	Endosperm	Green stage	1	RJ_EN_3G_1	RJE3_1
Brassica napus	Ragged Jack	Endosperm	Green stage	2	RJ_EN_3G_2	RJ_E3_2
Brassica napus	Ragged Jack	Endosperm	Green stage	3	RJ_EN_3G_3	RJ_E3_3
Brassica napus	Ragged Jack	Gynoecia wall	Pre-fertilisation (24 hours before anthesis)	1	RJ_GW_PF_1	RJGW_1
Brassica napus	Ragged Jack	Gynoecia wall	Pre-fertilisation (24 hours before anthesis)	2	RJ_GW_PF_2	RJGW_2
Brassica napus	Ragged Jack	Gynoecia wall	Pre-fertilisation (24 hours before anthesis)	3	RJ_GW_PF_3	RJGW_3
Brassica napus	Ragged Jack	Ovules	Pre-fertilisation (24 hours before anthesis)	1	RJ_OV_PF_1	RJOV_1
Brassica napus	Ragged Jack	Ovules	Pre-fertilisation (24 hours before anthesis)	2	RJ_OV_PF_2	RJOV_2
Brassica napus	Ragged Jack	Ovules	Pre-fertilisation (24 hours before anthesis)	3	RJ_OV_PF_3	RJOV_3
Brassica napus	Ragged Jack	Seed coat	Heart stage	1	RJ_SC_1H_1	RJSC1_1
Brassica napus	Ragged Jack	Seed coat	Heart stage	2	RJ_SC_1H_2	RJ_SC1_2
Brassica napus	Ragged Jack	Seed coat	Heart stage	3	RJ_SC_1H_3	RJ_SC1_3
Brassica napus	Ragged Jack	Seed coat	Torpedo stage	1	RJ_SC_2T_1	RJ_SC2_1
Brassica napus	Ragged Jack	Seed coat	Torpedo stage	2	RJ_SC_2T_2	RJ_SC2_2
Brassica napus	Ragged Jack	Seed coat	Torpedo stage	3	RJ_SC_2T_3	RJ_SC2_3
Brassica napus	Ragged Jack	Seed coat	Green stage	1	RJ_SC_3G_1	RJSC3_1
Brassica napus	Ragged Jack	Seed coat	Green stage	2	RJ_SC_3G_2	RJ_SC3_2
Brassica napus	Ragged Jack	Seed coat	Green stage	3	RJ_SC_3G_3	RJ_SC3_3
Brassica napus	Ragged Jack	Seed coat	Mature (not fully dry) stage	1	RJ_SC_4M_1	RJ_SCM_1
Brassica napus	Ragged Jack	Seed coat	Mature (not fully dry) stage	2	RJ_SC_4M_2	RJ_SCM_2
Brassica napus	Ragged Jack	Seed coat	Mature (not fully dry) stage	3	RJ_SC_4M_3	RJ_SCM_3
Brassica napus	Ragged Jack	Silique wall	Green stage	1	RJ_SW_3G_1	RJSW3_1
Brassica napus	Ragged Jack	Silique wall	Green stage	2	RJ_SW_3G_2	RJSW3_2
Brassica napus	Ragged Jack	Silique wall	Green stage	3	RJ_SW_3G_3	RJSW3_3
Brassica napus	Ragged Jack	Apex	Day 21	1	RJ_apex_21_R_1	Rjap_1
Brassica napus	Ragged Jack	Apex	Day 21	2	RJ_apex_21_R_2	Rjap_2
Brassica napus	Ragged Jack	Apex	Day 21	3	RJ_apex_21_R_3	Rjap_3
Brassica napus	Ragged Jack	Leaf	Day 21	1	RJ_leaf_21_R_1	Rjleaf_1
Brassica napus	Ragged Jack	Leaf	Day 21	2	RJ_leaf_21_R_2	Rjleaf_2
Brassica napus	Ragged Jack	Leaf	Day 21	3	RJ_leaf_21_R_3	Rjleaf_3
Brassica napus	Stellar	Embryo	Heart stage	1	ST_EM_1H_1	StH1_1
Brassica napus	Stellar	Embryo	Heart stage	2	ST_EM_1H_2	St_H1_2
Brassica napus	Stellar	Embryo	Heart stage	3	ST_EM_1H_3	St_H1_3
Brassica napus	Stellar	Embryo	Torpedo stage	1	ST_EM_2T_1	StT2_1
Brassica napus	Stellar	Embryo	Torpedo stage	2	ST_EM_2T_2	St_T2_2
Brassica napus	Stellar	Embryo	Torpedo stage	3	ST_EM_2T_3	St_T2_3
Brassica napus	Stellar	Embryo	Green stage	1	ST_EM_3G_1	StG3_1
Brassica napus	Stellar	Embryo	Green stage	2	ST_EM_3G_2	StG3_2
Brassica napus	Stellar	Embryo	Green stage	3	ST_EM_3G_3	StG3_3
Brassica napus	Stellar	Embryo	Mature (not fully dry) stage	1	ST_EM_4M_1	St_M4_4
Brassica napus	Stellar	Embryo	Mature (not fully dry) stage	2	ST_EM_4M_2	StM4_2
Brassica napus	Stellar	Embryo	Mature (not fully dry) stage	3	ST_EM_4M_3	St_M4_3
Brassica napus	Stellar	Endosperm	Heart stage	1	ST_EN_1H_1	StE1_1
Brassica napus	Stellar	Endosperm	Heart stage	2	ST_EN_1H_2	StE1_2
Brassica napus	Stellar	Endosperm	Heart stage	3	ST_EN_1H_3	St_E1_3
Brassica napus	Stellar	Endosperm	Torpedo stage	1	ST_EN_2T_1	StE2_1
Brassica napus	Stellar	Endosperm	Torpedo stage	2	ST_EN_2T_2	StE2_2
Brassica napus	Stellar	Endosperm	Torpedo stage	3	ST_EN_2T_3	StE2_3
Brassica napus	Stellar	Endosperm	Green stage	1	ST_EN_3G_1	StE3_1
Brassica napus	Stellar	Endosperm	Green stage	2	ST_EN_3G_2	St_E3_2
Brassica napus	Stellar	Endosperm	Green stage	3	ST_EN_3G_3	St_E3_3
Brassica napus	Stellar	Gynoecia wall	Pre-fertilisation (24 hours before anthesis)	1	ST_GW_PF_1	StGW_1
Brassica napus	Stellar	Gynoecia wall	Pre-fertilisation (24 hours before anthesis)	2	ST_GW_PF_2	StGW_2
Brassica napus	Stellar	Gynoecia wall	Pre-fertilisation (24 hours before anthesis)	3	ST_GW_PF_3	StGW_3
Brassica napus	Stellar	Ovules	Pre-fertilisation (24 hours before anthesis)	1	ST_OV_PF_1	StOV_1
Brassica napus	Stellar	Ovules	Pre-fertilisation (24 hours before anthesis)	2	ST_OV_PF_2	StOV_2
Brassica napus	Stellar	Ovules	Pre-fertilisation (24 hours before anthesis)	3	ST_OV_PF_3	StOV_3
Brassica napus	Stellar	Seed coat	Heart stage	1	ST_SC_1H_1	StSC1_1
Brassica napus	Stellar	Seed coat	Heart stage	2	ST_SC_1H_2	St_SC1_2
Brassica napus	Stellar	Seed coat	Heart stage	3	ST_SC_1H_3	St_SC1_3
Brassica napus	Stellar	Seed coat	Torpedo stage	1	ST_SC_2T_1	StSC2_1
Brassica napus	Stellar	Seed coat	Torpedo stage	2	ST_SC_2T_2	St_SC2_2
Brassica napus	Stellar	Seed coat	Torpedo stage	3	ST_SC_2T_3	St_SC2_3
Brassica napus	Stellar	Seed coat	Green stage	1	ST_SC_3G_1	StSC3_1
Brassica napus	Stellar	Seed coat	Green stage	2	ST_SC_3G_2	St_SC3_2
Brassica napus	Stellar	Seed coat	Green stage	3	ST_SC_3G_3	St_SC3_3
Brassica napus	Stellar	Seed coat	Mature (not fully dry) stage	1	ST_SC_4M_1	St_SCM_4
Brassica napus	Stellar	Seed coat	Mature (not fully dry) stage	2	ST_SC_4M_2	St_SCM_2
Brassica napus	Stellar	Seed coat	Mature (not fully dry) stage	3	ST_SC_4M_3	St_SCM_3
Brassica napus	Stellar	Silique wall	Green stage	1	ST_SW_3G_1	StSW3_1
Brassica napus	Stellar	Silique wall	Green stage	2	ST_SW_3G_2	StSW3_2
Brassica napus	Stellar	Silique wall	Green stage	3	ST_SW_3G_3	StSW3_3
Brassica napus	Stellar	Apex	Day 21	1	ST_apex_21_R_1	Stap_1
Brassica napus	Stellar	Apex	Day 21	2	ST_apex_21_R_2	Stap_2
Brassica napus	Stellar	Apex	Day 21	3	ST_apex_21_R_3	Stap_3
Brassica napus	Stellar	Leaf	Day 21	1	ST_leaf_21_R_1	Stleaf_1
Brassica napus	Stellar	Leaf	Day 21	2	ST_leaf_21_R_2	Stleaf_2
Brassica napus	Stellar	Leaf	Day 21	3	ST_leaf_21_R_3	Stleaf_3
Brassica napus	Zhongshuang11	Embryo	Heart stage	1	ZS_EM_1H_1	ZSH1_1
Brassica napus	Zhongshuang11	Embryo	Heart stage	2	ZS_EM_1H_2	ZS_H1_2
Brassica napus	Zhongshuang11	Embryo	Heart stage	3	ZS_EM_1H_3	ZS_H1_3
Brassica napus	Zhongshuang11	Embryo	Torpedo stage	1	ZS_EM_2T_1	ZST2_1
Brassica napus	Zhongshuang11	Embryo	Torpedo stage	2	ZS_EM_2T_2	ZS_T2_2
Brassica napus	Zhongshuang11	Embryo	Torpedo stage	3	ZS_EM_2T_3	ZS_T2_3
Brassica napus	Zhongshuang11	Embryo	Green stage	1	ZS_EM_3G_1	ZSG3_1_L
Brassica napus	Zhongshuang11	Embryo	Green stage	2	ZS_EM_3G_2	ZSG3_2
Brassica napus	Zhongshuang11	Embryo	Green stage	3	ZS_EM_3G_3	ZSG3_3
Brassica napus	Zhongshuang11	Embryo	Mature (not fully dry) stage	1	ZS_EM_4M_1	ZSM4_1
Brassica napus	Zhongshuang11	Embryo	Mature (not fully dry) stage	2	ZS_EM_4M_2	ZSM4_2
Brassica napus	Zhongshuang11	Embryo	Mature (not fully dry) stage	3	ZS_EM_4M_3	ZSM4_3
Brassica napus	Zhongshuang11	Endosperm	Heart stage	1	ZS_EN_1H_1	ZSE1_1
Brassica napus	Zhongshuang11	Endosperm	Heart stage	2	ZS_EN_1H_2	ZSE1_2
Brassica napus	Zhongshuang11	Endosperm	Heart stage	3	ZS_EN_1H_3	ZSE1_3
Brassica napus	Zhongshuang11	Endosperm	Torpedo stage	1	ZS_EN_2T_1	ZSE2_1
Brassica napus	Zhongshuang11	Endosperm	Torpedo stage	2	ZS_EN_2T_2	ZSE2_2
Brassica napus	Zhongshuang11	Endosperm	Torpedo stage	3	ZS_EN_2T_3	ZSE2_3
Brassica napus	Zhongshuang11	Endosperm	Green stage	1	ZS_EN_3G_1	ZSE3_1
Brassica napus	Zhongshuang11	Endosperm	Green stage	2	ZS_EN_3G_2	ZS_E3_2
Brassica napus	Zhongshuang11	Endosperm	Green stage	3	ZS_EN_3G_3	ZS_E3_3
Brassica napus	Zhongshuang11	Gynoecia wall	Pre-fertilisation (24 hours before anthesis)	1	ZS_GW_PF_1	ZSGW_1
Brassica napus	Zhongshuang11	Gynoecia wall	Pre-fertilisation (24 hours before anthesis)	2	ZS_GW_PF_2	ZSGW_2
Brassica napus	Zhongshuang11	Gynoecia wall	Pre-fertilisation (24 hours before anthesis)	3	ZS_GW_PF_3	ZSGW_3
Brassica napus	Zhongshuang11	Ovules	Pre-fertilisation (24 hours before anthesis)	1	ZS_OV_PF_1	ZSOV_1
Brassica napus	Zhongshuang11	Ovules	Pre-fertilisation (24 hours before anthesis)	2	ZS_OV_PF_2	ZSOV_2
Brassica napus	Zhongshuang11	Ovules	Pre-fertilisation (24 hours before anthesis)	3	ZS_OV_PF_3	ZSOV_3
Brassica napus	Zhongshuang11	Seed coat	Heart stage	1	ZS_SC_1H_1	ZSSC1_1
Brassica napus	Zhongshuang11	Seed coat	Heart stage	2	ZS_SC_1H_2	ZS_SC1_2
Brassica napus	Zhongshuang11	Seed coat	Heart stage	3	ZS_SC_1H_3	ZS_SC1_3
Brassica napus	Zhongshuang11	Seed coat	Torpedo stage	1	ZS_SC_2T_1	ZSSC2_1
Brassica napus	Zhongshuang11	Seed coat	Torpedo stage	2	ZS_SC_2T_2	ZS_SC2_2
Brassica napus	Zhongshuang11	Seed coat	Torpedo stage	3	ZS_SC_2T_3	ZS_SC2_3
Brassica napus	Zhongshuang11	Seed coat	Green stage	1	ZS_SC_3G_1	ZSSC3_1
Brassica napus	Zhongshuang11	Seed coat	Green stage	2	ZS_SC_3G_2	ZS_SC3_2
Brassica napus	Zhongshuang11	Seed coat	Green stage	3	ZS_SC_3G_3	ZS_SC3_3
Brassica napus	Zhongshuang11	Seed coat	Mature (not fully dry) stage	1	ZS_SC_4M_1	ZSSCM_1
Brassica napus	Zhongshuang11	Seed coat	Mature (not fully dry) stage	2	ZS_SC_4M_2	ZS_SCM_2
Brassica napus	Zhongshuang11	Seed coat	Mature (not fully dry) stage	3	ZS_SC_4M_3	ZS_SCM_3
Brassica napus	Zhongshuang11	Silique wall	Green stage	1	ZS_SW_3G_1	ZSSW3_1
Brassica napus	Zhongshuang11	Silique wall	Green stage	2	ZS_SW_3G_2	ZSSW3_2
Brassica napus	Zhongshuang11	Silique wall	Green stage	3	ZS_SW_3G_3	ZSSW3_3
Brassica napus	Zhongshuang11	Apex	Day 21	1	ZS_apex_21_R_1	ZSap_1
Brassica napus	Zhongshuang11	Apex	Day 21	2	ZS_apex_21_R_2	Zsap_2
Brassica napus	Zhongshuang11	Apex	Day 21	3	ZS_apex_21_R_3	Zsap_3
Brassica napus	Zhongshuang11	Leaf	Day 21	1	ZS_leaf_21_R_1	ZSleaf_1
Brassica napus	Zhongshuang11	Leaf	Day 21	2	ZS_leaf_21_R_2	Zsleaf_2
Brassica napus	Zhongshuang11	Leaf	Day 21	3	ZS_leaf_21_R_3	Zsleaf_3
Brassica oleracea	DH1012	Embryo	Heart stage	1	DH_EM_1H_1	DHH1_1
Brassica oleracea	DH1012	Embryo	Heart stage	2	DH_EM_1H_2	DH_H1_2
Brassica oleracea	DH1012	Embryo	Heart stage	3	DH_EM_1H_3	DH_H1_3
Brassica oleracea	DH1012	Embryo	Torpedo stage	1	DH_EM_2T_1	DHT2_1
Brassica oleracea	DH1012	Embryo	Torpedo stage	2	DH_EM_2T_2	DH_T2_2
Brassica oleracea	DH1012	Embryo	Torpedo stage	3	DH_EM_2T_3	DH_T2_3
Brassica oleracea	DH1012	Embryo	Green stage	1	DH_EM_3G_1	DHG3_1
Brassica oleracea	DH1012	Embryo	Green stage	2	DH_EM_3G_2	DHG3_2
Brassica oleracea	DH1012	Embryo	Green stage	3	DH_EM_3G_3	DHG3_3
Brassica oleracea	DH1012	Embryo	Mature (not fully dry) stage	1	DH_EM_4M_1	DHM4_1
Brassica oleracea	DH1012	Embryo	Mature (not fully dry) stage	2	DH_EM_4M_2	DHM4_2
Brassica oleracea	DH1012	Embryo	Mature (not fully dry) stage	3	DH_EM_4M_3	DHM4_3
Brassica oleracea	DH1012	Endosperm	Heart stage	1	DH_EN_1H_1	DHE1_1
Brassica oleracea	DH1012	Endosperm	Heart stage	2	DH_EN_1H_2	DHE1_2
Brassica oleracea	DH1012	Endosperm	Heart stage	3	DH_EN_1H_3	DH_E1_3
Brassica oleracea	DH1012	Endosperm	Torpedo stage	1	DH_EN_2T_1	DHE2_1
Brassica oleracea	DH1012	Endosperm	Torpedo stage	2	DH_EN_2T_2	DHE2_2
Brassica oleracea	DH1012	Endosperm	Torpedo stage	3	DH_EN_2T_3	DH_E2_3
Brassica oleracea	DH1012	Endosperm	Green stage	1	DH_EN_3G_1	DHE3_1
Brassica oleracea	DH1012	Endosperm	Green stage	2	DH_EN_3G_2	DH_E3_2
Brassica oleracea	DH1012	Endosperm	Green stage	3	DH_EN_3G_3	DH_E3_3
Brassica oleracea	DH1012	Gynoecia wall	Pre-fertilisation (24 hours before anthesis)	1	DH_GW_PF_1	DHGW_1
Brassica oleracea	DH1012	Gynoecia wall	Pre-fertilisation (24 hours before anthesis)	2	DH_GW_PF_2	DHGW_2
Brassica oleracea	DH1012	Gynoecia wall	Pre-fertilisation (24 hours before anthesis)	3	DH_GW_PF_3	DHGW_3
Brassica oleracea	DH1012	Ovules	Pre-fertilisation (24 hours before anthesis)	1	DH_OV_PF_1	DHOV_1
Brassica oleracea	DH1012	Ovules	Pre-fertilisation (24 hours before anthesis)	2	DH_OV_PF_2	DHOV_2
Brassica oleracea	DH1012	Ovules	Pre-fertilisation (24 hours before anthesis)	3	DH_OV_PF_3	DHOV_3
Brassica oleracea	DH1012	Seed coat	Heart stage	1	DH_SC_1H_1	DHSC1_1
Brassica oleracea	DH1012	Seed coat	Heart stage	2	DH_SC_1H_2	DH_SC1_2
Brassica oleracea	DH1012	Seed coat	Heart stage	3	DH_SC_1H_3	DH_SC1_3
Brassica oleracea	DH1012	Seed coat	Torpedo stage	1	DH_SC_2T_1	DHSC2_1
Brassica oleracea	DH1012	Seed coat	Torpedo stage	2	DH_SC_2T_2	DH_SC2_2
Brassica oleracea	DH1012	Seed coat	Torpedo stage	3	DH_SC_2T_3	DH_SC2_3
Brassica oleracea	DH1012	Seed coat	Green stage	1	DH_SC_3G_1	DHSC3_1
Brassica oleracea	DH1012	Seed coat	Green stage	2	DH_SC_3G_2	DH_SC3_2
Brassica oleracea	DH1012	Seed coat	Green stage	3	DH_SC_3G_3	DH_SC3_3
Brassica oleracea	DH1012	Seed coat	Mature (not fully dry) stage	1	DH_SC_4M_1	DH_SCM_1
Brassica oleracea	DH1012	Seed coat	Mature (not fully dry) stage	2	DH_SC_4M_2	DH_SCM_2
Brassica oleracea	DH1012	Seed coat	Mature (not fully dry) stage	3	DH_SC_4M_3	DH_SCM_3
Brassica oleracea	DH1012	Silique wall	Green stage	1	DH_SW_3G_1	DHSW3_1
Brassica oleracea	DH1012	Silique wall	Green stage	2	DH_SW_3G_2	DHSW3_2
Brassica oleracea	DH1012	Silique wall	Green stage	3	DH_SW_3G_3	DHSW3_3
Brassica oleracea	DH1012	Apex	Day 21	1	DH_apex_21_R_1	Dhap_1
Brassica oleracea	DH1012	Apex	Day 21	2	DH_apex_21_R_2	Dhap_2
Brassica oleracea	DH1012	Apex	Day 21	3	DH_apex_21_R_3	Dhap_3
Brassica oleracea	DH1012	Leaf	Day 21	1	DH_leaf_21_R_1	Dhleaf_1
Brassica oleracea	DH1012	Leaf	Day 21	2	DH_leaf_21_R_2	Dhleaf_2
Brassica oleracea	DH1012	Leaf	Day 21	3	DH_leaf_21_R_3	Dhleaf_3
